# Supplementary material for: Long-Term Organic Fertilization Enhances Soil Fertility and Reshapes Microbial Community Structure with Decreasing Effects Across Soil Depth
Source: Microorganisms. 2026 Jan 21;14(1):250. doi: 10.3390/microorganisms14010250 (PMC12843692; doi:10.3390/microorganisms14010250)
Supplement: Supplementary file 1 [file microorganisms-14-00250-s001.zip]

Archive with 1 entries (1 files):
- microorganisms-4069703-supplementary.pdf
